# Supplementary material for: Machine Learning-Based Three-Month Outcome Prediction in Acute Ischemic Stroke: A Single Cerebrovascular-Specialty Hospital Study in South Korea
Source: Diagnostics (Basel). 2021 Oct 15;11(10):1909. doi: 10.3390/diagnostics11101909 (PMC8534707; doi:10.3390/diagnostics11101909)
Supplement: Supplementary file 1 [file diagnostics-11-01909-s001.zip]

Archive with 3 entries (3 files):
- Document S1.pdf
- Document S2.pdf
- Supplementary tables.pdf
